# Supplementary material for: Core-genome multilocus sequence typing and core-SNP analysis of Clostridium neonatale strains isolated in different spatio-temporal settings
Source: Microbiol Spectr. 2023 Nov 1;11(6):e02766-23. doi: 10.1128/spectrum.02766-23 (PMC10714970; doi:10.1128/spectrum.02766-23)
Supplement: Supplemental file 2 — Table S1 (cgMLST profiles). [file spectrum.02766-23-s0002.xlsx]

## Sheet: Table S1
	Supplementary Table S1. cgMLST profiles of the 60 C. neonatale strains examined in the study.
	ID	250.09-protein1	250.09-protein10	250.09-protein100	250.09-protein1000	250.09-protein1005	250.09-protein1007	250.09-protein1008	250.09-protein1010	250.09-protein1012	250.09-protein1013	250.09-protein1014	250.09-protein1015	250.09-protein1016	250.09-protein1018	250.09-protein1019	250.09-protein102	250.09-protein1020	250.09-protein1021	250.09-protein1022	250.09-protein1023	250.09-protein1024	250.09-protein1025	250.09-protein1026	250.09-protein1027	250.09-protein103	250.09-protein1031	250.09-protein1038	250.09-protein1039	250.09-protein1064	250.09-protein1065	250.09-protein1066	250.09-protein1067	250.09-protein1069	250.09-protein107	250.09-protein1070	250.09-protein1071	250.09-protein1072	250.09-protein1073	250.09-protein1074	250.09-protein1075	250.09-protein1076	250.09-protein1077	250.09-protein1079	250.09-protein108	250.09-protein1080	250.09-protein1081	250.09-protein1082	250.09-protein1083
	250.09	1	1	1	1	1	1	1	1	1	1	1	1	1	1	1	1	1	1	1	1	1	1	1	1	1	1	1	1	1	1	1	1	1	1	1	1	1	1	1	1	1	1	1	1	1	1	1	1
	E32	2	1	2	2	1	2	1	1	1	2	2	2	2	2	1	2	2	2	2	1	2	1	2	2	1	2	2	2	2	1	2	1	2	2	1	2	2	1	2	2	1	1	2	2	2	2	2	2
	C16	2	1	2	2	1	2	1	1	1	2	2	2	2	2	1	2	2	2	2	1	2	1	2	2	1	2	2	2	2	1	2	1	2	2	1	2	2	1	2	2	1	1	2	2	2	2	2	2
	C191	1	1	3	3	1	3	1	2	2	3	1	1	1	1	1	3	2	2	3	1	3	1	1	1	1	1	2	3	3	1	3	1	3	3	1	1	1	1	1	1	1	1	1	1	1	1	1	1
	C199	2	1	2	2	1	2	1	1	1	2	2	2	2	2	1	2	2	2	2	1	2	1	2	2	1	2	2	2	2	1	2	1	2	2	1	2	2	1	2	2	1	1	2	2	2	2	2	2
	C202	2	1	2	4	1	2	1	3	1	2	2	2	2	2	1	2	2	2	2	1	2	1	2	2	1	2	3	2	2	1	2	1	2	2	2	2	1	2	2	2	1	1	2	2	2	2	2	2
	C20	2	1	2	2	1	2	1	1	1	2	2	2	2	2	1	2	2	2	2	1	2	1	2	2	1	2	2	2	2	1	2	1	2	2	1	2	2	1	2	2	1	1	2	2	2	2	2	2
	C25	3	1	3	3	1	3	1	4	2	3	1	1	1	1	1	3	2	2	3	1	3	1	1	1	1	1	2	3	3	1	3	1	3	3	1	1	1	1	1	1	1	1	1	1	1	1	1	1
	C34	2	1	2	2	1	2	1	1	1	2	2	2	2	2	1	2	2	2	2	1	2	1	2	2	1	2	2	2	2	1	2	1	2	2	1	2	2	1	2	2	1	1	2	2	2	2	2	2
	C38	3	1	3	0	0	3	1	4	2	3	1	1	1	1	1	3	2	2	3	1	3	1	1	1	1	1	2	3	3	1	3	1	3	3	1	1	1	1	1	1	1	1	1	1	1	1	1	1
	C40	2	1	2	4	1	2	1	3	1	2	2	2	2	2	1	2	2	2	2	1	2	1	2	2	1	2	3	2	2	1	2	1	2	2	2	2	1	2	2	2	1	1	2	2	2	2	2	2
	C47	2	1	2	4	1	2	1	3	1	2	2	2	2	2	1	2	2	2	2	1	2	1	2	2	1	2	3	2	2	1	2	1	2	2	2	2	1	2	2	2	1	1	2	2	2	2	2	2
	C50	3	1	3	3	1	3	1	4	2	3	1	1	1	1	1	3	2	2	3	1	3	1	1	1	1	1	2	3	3	1	3	1	3	3	1	1	1	1	1	1	1	1	1	1	1	1	1	1
	C51	2	1	2	4	1	2	1	3	1	2	2	2	2	2	1	2	2	2	2	1	2	1	2	2	1	2	3	2	2	1	2	1	2	2	2	2	1	2	2	2	1	1	2	2	2	2	2	2
	C55	1	1	4	5	2	4	2	5	3	4	2	1	2	2	1	4	2	1	4	1	4	2	3	3	1	3	4	2	4	1	2	1	4	1	1	1	1	3	1	3	2	2	3	1	3	3	3	2
	C58	2	1	2	4	1	2	1	3	1	2	2	2	2	2	1	2	2	2	2	1	2	1	2	2	1	2	3	2	2	1	2	1	2	2	2	2	1	2	2	2	1	1	2	2	2	2	2	2
	C6	1	1	5	6	1	1	1	6	1	5	3	1	3	3	2	3	3	3	5	2	5	3	4	4	1	4	5	4	5	1	4	2	4	4	1	3	3	3	1	4	2	1	4	3	2	4	4	3
	C7	3	1	3	3	1	3	1	4	2	3	1	1	1	1	1	3	2	2	3	1	3	1	1	1	1	1	2	3	3	1	3	1	3	3	1	1	1	1	1	1	1	1	1	1	1	1	1	1
	C8.2	2	1	2	4	1	2	1	3	1	2	2	2	2	2	1	2	2	2	2	1	2	1	2	2	1	2	3	2	2	1	2	1	2	2	2	2	1	2	2	2	1	1	2	2	2	2	2	2
	CB12	1	1	4	3	1	1	3	7	1	6	1	1	1	1	1	4	2	1	6	1	1	1	5	2	1	2	4	2	1	1	1	1	1	1	1	1	1	1	1	1	1	1	1	1	1	5	1	3
	E7	1	2	1	7	3	4	4	5	4	7	2	3	4	2	1	1	4	4	7	3	6	1	1	1	1	1	6	5	5	1	4	3	4	1	1	3	3	3	1	5	3	1	4	1	2	4	5	3
	E8	2	1	2	2	1	2	1	1	1	2	2	2	2	2	1	2	2	2	2	1	2	1	2	2	1	2	2	2	2	1	2	1	2	2	1	2	2	1	2	2	1	1	2	2	2	2	2	2
	E10	2	1	2	2	1	2	1	1	1	2	2	2	2	2	1	2	2	2	2	1	2	1	2	2	1	2	2	2	2	1	2	1	2	2	1	2	2	1	2	2	1	1	2	2	2	2	2	2
	E11	1	1	4	3	1	1	3	7	1	8	1	4	5	1	1	3	5	1	8	4	1	1	5	2	2	2	7	5	1	1	1	1	4	3	1	3	3	3	1	4	4	1	1	1	1	1	1	2
	E15	2	1	2	4	1	2	1	1	1	2	2	1	2	2	1	2	2	2	2	1	2	1	2	2	1	2	8	2	2	1	2	1	2	2	1	4	1	4	2	2	1	1	2	2	4	2	2	2
	C25-UICQ01	2	1	2	2	1	2	1	1	1	2	2	2	2	2	1	2	2	2	2	1	2	1	2	2	1	2	2	2	2	1	2	1	5	2	1	2	2	5	2	2	1	1	2	2	2	2	2	2
	CC3_PB	2	1	2	2	1	2	1	8	1	2	2	2	2	2	1	2	2	2	2	1	7	1	2	5	1	2	2	2	2	1	2	1	2	2	1	2	2	0	2	2	1	1	2	2	2	2	2	4
	LF22	1	3	6	3	1	1	3	7	5	6	1	4	5	1	1	3	2	2	3	1	8	1	6	6	1	1	9	5	6	2	5	4	6	5	0	0	0	0	0	0	0	0	0	1	0	6	6	2
	NEC25	2	1	2	2	1	2	1	1	1	2	2	2	2	2	1	2	2	2	2	1	2	1	2	2	1	2	2	2	2	1	2	1	2	2	1	2	2	5	2	2	1	1	2	2	2	2	2	2
	NEC26	2	1	2	2	1	2	1	1	1	2	0	2	2	0	1	0	2	2	2	1	2	1	2	2	1	0	2	2	2	1	2	1	2	2	1	2	2	1	2	2	1	1	2	2	2	2	2	2
	NEC32	2	1	2	2	1	2	1	1	1	2	4	2	2	2	1	2	2	2	2	1	2	1	2	2	1	2	2	2	2	1	2	1	2	2	1	2	2	1	2	2	1	1	2	2	2	2	2	2
	NEC86	1	1	4	3	4	5	5	9	6	4	2	1	2	2	1	4	2	1	4	1	4	4	3	3	1	3	10	2	7	1	4	3	4	1	1	3	4	6	1	6	5	1	1	1	1	7	1	2
	E1	1	1	4	3	1	1	3	7	1	8	1	4	5	1	1	3	5	1	8	4	1	1	5	2	2	2	7	5	1	1	1	1	4	3	1	3	3	3	1	4	4	1	1	1	1	1	1	2
	E18	1	1	5	6	0	3	6	9	6	4	2	1	2	2	1	3	2	5	4	1	4	1	5	2	1	2	4	2	1	1	1	1	1	1	1	1	1	1	1	1	1	1	0	1	1	5	7	2
	E20	2	1	2	2	1	2	1	1	1	2	2	2	2	2	1	2	2	2	2	1	2	1	2	2	1	2	2	2	2	1	2	1	2	2	1	2	2	1	2	2	1	1	2	2	2	2	2	2
	E24	1	1	1	1	1	1	1	10	1	1	1	1	6	1	1	1	1	1	1	1	1	1	1	1	1	1	1	1	8	1	1	1	1	1	1	1	1	1	1	1	1	1	1	1	1	4	1	5
	E31	2	1	2	2	1	2	1	1	1	2	2	2	2	2	1	2	2	2	2	1	2	1	2	2	1	2	2	2	2	1	2	1	2	2	1	2	2	1	2	2	1	1	2	2	2	2	2	2
	E34	1	1	4	1	1	1	1	1	7	9	5	1	1	1	1	4	1	1	1	1	1	1	7	2	1	2	0	2	1	1	1	1	1	6	1	1	5	1	1	1	1	1	1	1	1	5	1	0
	E13	1	1	4	1	1	1	1	1	7	9	5	1	1	1	1	4	1	1	1	1	1	1	7	2	1	2	0	2	1	1	1	1	1	6	1	1	5	1	1	1	1	1	1	1	1	5	1	0
	E16	1	1	5	1	5	6	7	11	8	5	1	4	5	1	1	3	2	2	3	1	1	1	7	7	1	4	11	2	1	3	6	1	7	1	3	5	6	6	1	6	5	1	1	1	1	1	1	2
	Q4564	2	1	2	0	1	2	1	1	1	2	2	2	2	2	1	2	2	2	2	1	2	1	2	2	1	2	2	2	2	1	2	1	2	2	1	2	2	0	2	2	1	1	2	2	2	0	2	2
	PM104	1	1	4	3	1	1	3	7	1	8	1	4	5	1	1	3	5	1	8	4	1	1	5	2	2	2	7	5	1	1	1	1	4	3	1	3	3	3	1	4	4	1	1	1	1	1	1	2
	PM106	1	1	4	3	1	1	3	7	1	8	1	4	5	1	1	3	5	1	8	4	1	1	5	2	2	2	7	5	1	1	1	1	4	3	1	3	3	3	1	4	4	1	1	1	1	1	1	2
	PM111	1	1	4	3	1	1	3	7	1	8	1	4	5	1	1	3	5	1	8	4	1	1	5	2	2	2	7	5	1	1	1	1	4	3	1	3	3	3	1	4	4	1	1	1	1	1	1	2
	PM116	1	1	4	3	1	1	3	7	1	8	1	4	5	1	1	3	5	1	8	4	1	1	5	2	2	2	7	5	1	1	1	1	4	3	1	3	3	3	1	4	4	1	1	1	1	1	1	2
	PM120	1	1	4	3	1	1	3	7	1	8	1	4	5	1	1	3	5	1	8	4	1	1	5	2	2	2	7	5	1	1	1	1	4	3	1	3	3	3	1	4	4	1	1	1	1	1	1	2
	PM124	1	1	4	3	1	1	3	7	1	8	1	4	5	1	1	3	5	1	8	4	1	1	5	2	2	2	7	5	1	1	1	1	4	3	1	3	3	3	1	4	4	1	1	1	1	1	1	2
	PM68	1	1	4	3	1	1	3	7	1	8	1	4	5	1	1	3	5	1	8	4	1	1	5	2	2	2	7	5	1	1	1	1	4	3	1	3	3	3	1	4	4	1	1	1	1	1	1	2
	PM77	1	2	1	7	3	4	4	5	4	7	2	3	4	2	1	1	4	4	7	3	6	1	1	1	1	1	6	5	5	1	4	3	4	1	1	3	3	3	1	5	3	1	4	1	2	4	5	3
	PM81	1	2	1	7	3	4	4	5	4	7	2	3	4	2	1	1	4	4	7	3	6	1	1	1	1	1	6	5	5	1	4	3	4	1	1	3	3	3	1	5	3	1	4	1	2	4	5	3
	LCDC99A005	1	1	1	1	1	1	1	1	1	1	1	1	1	1	1	1	1	1	1	1	1	1	1	1	1	1	1	1	1	1	1	1	1	1	1	1	1	1	1	1	1	1	1	1	1	1	1	1
	LCDC99A006	1	1	1	1	1	1	1	1	1	1	1	1	1	1	1	1	1	1	1	1	1	1	1	1	1	1	1	1	1	1	1	1	1	1	1	1	1	1	1	1	1	1	1	1	1	1	1	1
	PM53	1	1	4	3	1	1	3	7	1	8	1	4	5	1	1	3	5	1	8	4	1	1	5	2	2	2	7	5	1	1	1	1	4	3	1	3	3	3	1	4	4	1	1	1	1	1	1	2
	PM101	1	1	4	3	1	1	3	7	1	8	1	4	5	1	1	3	5	1	8	4	1	1	5	2	2	2	7	5	1	1	1	1	4	3	1	3	3	3	1	4	4	1	1	1	1	1	1	2
	PM102	1	1	4	3	1	1	3	7	1	8	1	4	5	1	1	3	5	1	8	4	1	1	5	2	2	2	7	5	1	1	1	1	4	3	1	3	3	3	1	4	4	1	1	1	1	1	1	2
	PM103	1	1	4	3	1	1	3	7	1	8	1	4	5	1	1	3	5	1	8	4	1	1	5	2	2	2	7	5	1	1	1	1	4	3	1	3	3	3	1	4	4	1	1	1	1	1	1	2
	PM42	1	1	1	8	1	1	1	1	1	1	1	1	1	1	1	1	1	1	1	1	1	1	1	1	1	1	1	1	1	1	1	1	1	2	1	6	7	7	3	7	6	3	5	1	5	8	8	6
	PM54	1	0	4	3	1	1	3	7	1	8	1	4	5	1	1	3	5	1	8	4	1	1	5	2	2	2	7	5	1	1	1	1	4	3	1	3	3	3	1	4	4	1	1	1	1	1	1	2
	PM74	1	1	4	3	1	1	3	7	1	8	1	4	5	1	1	3	5	1	8	4	1	1	5	2	2	2	7	5	1	1	1	1	4	3	1	3	3	3	1	4	4	1	1	1	1	1	1	2
	PM84	1	1	1	1	1	1	1	1	1	1	1	1	6	1	1	1	1	1	1	1	1	1	1	1	1	1	1	1	8	1	1	1	1	1	1	1	1	1	1	1	1	1	1	1	1	4	1	5
[truncated: 2,302 more columns]

## Sheet: Table S2
	Table S2. Alignment scores of C. neonatale isolates obtained with Snippy.
	ID	LENGTH	ALIGNED	UNALIGNED	VARIANT	HET	PMASKED	LOWCOV
	E15	4753394	4135655	594772	26163	4302	0	18665
	C16	4753394	3722563	639091	21707	3851	0	387889
	C191	4753394	4043581	601668	19289	6372	0	101773
	C199	4753394	4088230	629520	20119	3831	0	31813
	C202	4753394	4080879	594903	20054	4755	0	72857
	C20	4753394	3944686	634220	19825	4690	0	169798
	C25	4753394	4046679	602122	18954	5923	0	98670
	C34	4753394	4051978	631454	19754	4449	0	65513
	C38	4753394	3967161	603321	18561	6340	0	176572
	C40	4753394	4015703	603251	19386	4853	0	129587
	C47	4753394	4069498	603373	19385	4312	0	76211
	C50	4753394	4061101	602404	18487	5441	0	84448
	C51	4753394	4024566	603722	19322	5116	0	119990
	C55	4753394	4045046	575863	17985	3557	0	128928
	C58	4753394	4055782	602838	18372	5056	0	89718
	C6	4753394	4003586	706810	17724	2888	0	40110
	C7	4753394	4064595	601259	16763	6026	0	81514
	C8	4753394	4022769	608765	17203	5071	0	116789
	CB12	4753394	4099862	625089	14957	1048	0	27395
	E7	4753394	4074749	522378	10861	1101	0	155166
	E8	4753394	4073611	625821	15971	3397	0	50565
	CC3_PB	4753394	4109589	628570	15961	2601	0	12634
	E10	4753394	4010810	629793	15604	3054	0	109737
	E11	4753394	4078679	643432	15406	3563	0	27720
	E18	4753394	4026674	666990	14972	3520	0	56210
	E1	4753394	4042562	648053	15274	9573	0	53206
	E20	4753394	3953462	633039	15211	4641	0	162252
	E24	4753394	4404366	302449	3155	2422	0	44157
	E31	4753394	4111944	628570	15140	2586	0	10294
	E32	4753394	4087565	635028	15133	2656	0	28145
	E34	4753394	3739512	630593	12680	3615	0	379674
	E13	4753394	4110272	622069	12746	3631	0	17422
	E16	4753394	4189421	545610	12301	2833	0	15530
	PM104	4753394	4075581	651290	13545	4138	0	22385
	PM106	4753394	4028244	652702	13527	4399	0	68049
	PM111	4753394	3971933	654391	13490	5127	0	121943
	PM116	4753394	4013767	654161	13486	4580	0	80886
	PM120	4753394	4052261	653654	13478	4700	0	42779
	PM124	4753394	3938618	656691	13442	5309	0	152776
	PM68	4753394	4020628	653320	13439	5346	0	74100
	PM77	4753394	4216070	502526	8742	2640	0	32158
	PM81	4753394	4186836	503550	8727	2493	0	60515
	LF22	4753394	4051969	664819	12560	4599	0	32007
	PM101	4753394	4043694	652987	13261	4817	0	51896
	PM102	4753394	4011076	653265	13253	4961	0	84092
	PM103	4753394	3823135	657859	13044	5541	0	266859
	PM42	4753394	4390624	315570	3349	3371	0	43829
	PM54	4753394	3922531	663992	12919	5245	0	161626
	PM74	4753394	3988748	653816	12882	11089	0	99741
	PM84	4753394	4339339	304244	2748	2337	0	107474
	Reference (250.09)	4753394	4753394	0	0	0	0	0
